# Supplementary material for: Comparison of knowledge, awareness, and behaviors toward oral cancer among dental students and dentists: an online cross-sectional questionnaire in Türkiye
Source: BMC Oral Health. 2024 Apr 28;24:502. doi: 10.1186/s12903-024-04241-6 (PMC11057109; doi:10.1186/s12903-024-04241-6)
Supplement: Supplementary file 1 — Supplementary Material 1 [file 12903_2024_4241_MOESM1_ESM.xlsx]

## Sheet: Form Yanıtları 1
		age	sex	Graduation status?	Working place?	Specialty in dentistry?	Routine oral mucosa examination?	If you don’t perform routine oral mucosa examination do you perform oral mucosa screening in high-risk patients?	Choose the oral cancer-related or predisposing risk factors?	Do you inform the patients about oral cancer-related or predisposing risk factors?	HAVE YOU EXAMINED A PATIENT WITH ORAL LESION?	What is the level of your knowledge on oral cancer-related or predisposing factors?	Do you identify the potential clinical manifestations of oral cancer?	Professional choice for oral lesions?	Specialist choice for consultation of highly suspicious lesion (malignancy)?	Do you think that you adequately informed and your education on early diagnosis and prevention of oral cancers is sufficient?	Your intention or demand for further education and training on oral cancers?	What kind of education/training will be your choice?*
1		21	Male	student	absent	absent	no	yes	7	yes	no	Adequately informed	1	dentist	plastic surgeon, Oral and maxillofacial surgeon	no	yes	Training courses
2		21	Female	student	absent	absent	no	yes	8	no	yes	Adequately informed	5.14	dentist	Ear, nose and throat specialist, Oral and maxillofacial surgeon, dentist	no	yes	Seminars
3		21	Female	student	absent	absent	yes	yes	1.4	no	yes	well informed	18	Physician	Ear, nose and throat specialist, Oral and maxillofacial surgeon, dentist	no	yes	Training courses
4		21	Female	student	absent	absent	yes	yes	10	yes	no	well informed	1.6	Physician	Oral and maxillofacial surgeon	no	yes	Seminars
5		21	Female	student	absent	absent	no	yes	8.1	yes	no	well informed	8	Physician	Oral and maxillofacial surgeon, dentist, DİĞER	no	yes	Seminars
6		22	Female	student	absent	absent	yes	no	1,2,11	yes	yes	Poorly informed	1	dentist	Ear, nose and throat specialist, Oral and maxillofacial surgeon, dentist	no	yes	Seminars
7		22	Male	student	absent	absent	no	yes	1.2	no	yes	well informed	1.2	dentist	Ear, nose and throat specialist, Oral and maxillofacial surgeon	no	yes	Seminars
8		22	Female	student	absent	absent	yes	yes	1,9,11,12	yes	yes	Poorly informed	18	dentist	Oral and maxillofacial surgeon, dentist	no	yes	Training courses
9		22	Female	4	university	absent	yes	yes	1	no	no	Adequately informed	3	Physician	Oral and maxillofacial surgeon, dentist	no	yes	Seminars
10		22	Female	student	absent	absent	yes	yes	1	no	no	Poorly informed	1.3	dentist	Oral and maxillofacial surgeon, dentist	no	yes	Training courses
11		22	Female	student	absent	absent	yes	yes	1,2,13,14	yes	no	Adequately informed	1,4,13,17	dentist	Oral and maxillofacial surgeon	yes	yes	Seminars
12		22	Male	student	absent	absent	no	yes	7	no	yes	Adequately informed	3	Physician	Ear, nose and throat specialist, Oral and maxillofacial surgeon	no	yes	Information package
13		23	Male	student	absent	absent	yes	no	11	no	yes	Poorly informed	18	Physician	plastic surgeon	no	yes	Seminars
14		23	Female	student	absent	absent	yes	yes	5.1	yes	yes	Adequately informed	1,3,18	dentist	Oral and maxillofacial surgeon, dentist	no	yes	Seminars
15		23	Female	student	absent	absent	yes	yes	5.1	yes	yes	Adequately informed	1,3,18	dentist	Oral and maxillofacial surgeon, dentist	no	yes	Seminars
16		23	Female	student	absent	absent	no	yes	1.13	no	no	Poorly informed	1.6	Physician	Oral and maxillofacial surgeon, dentist	no	yes	Training courses
17		23	Male	student	absent	absent	yes	yes	1	yes	yes	Adequately informed	3	dentist	Oral and maxillofacial surgeon, dentist	no	yes	Seminars
18		23	Female	student	absent	absent	no	yes	1	yes	yes	Adequately informed	4.6	dentist	Ear, nose and throat specialist, Oral and maxillofacial surgeon, dentist, DİĞER	no	yes	Training courses
19		23	Male	student	absent	absent	yes	yes	18	yes	yes	Poorly informed	1.4	Physician	Oral and maxillofacial surgeon	no	yes	Training courses
20		23	Female	student	absent	absent	no	yes	1.2	no	yes	Adequately informed	4.13	dentist	dentist	no	yes	Information package
21		23	Female	student	absent	absent	no	yes	1,4,11,17	yes	no	Poorly informed	12	dentist	Oral and maxillofacial surgeon, dentist	no	yes	Seminars
22		23	Female	student	absent	absent	yes	yes	1	no	yes	Adequately informed	1	dentist	Oral and maxillofacial surgeon, dentist	no	yes	Seminars
23		23	Female	student	absent	absent	yes	yes	1.14	no	yes	Poorly informed	1.6	Physician	Ear, nose and throat specialist, Oral and maxillofacial surgeon, dentist	no	yes	Training courses
24		23	Male	student	absent	absent	yes	yes	18	no	yes	Adequately informed	1.7	dentist	Ear, nose and throat specialist, Oral and maxillofacial surgeon, dentist	no	yes	Information package
25		23	Male	student	absent	absent	no	yes	1,2,9	yes	yes	Poorly informed	8,9,18	dentist	Ear, nose and throat specialist, Oral and maxillofacial surgeon, dentist	no	yes	Training courses
26		23	Male	student	absent	absent	yes	no	1	no	no	Poorly informed	1	dentist	Ear, nose and throat specialist, dentist	no	yes	Seminars
27		24	Male	student	absent	absent	yes	yes	9	no	no	Poorly informed	18	dentist	Oral and maxillofacial surgeon	no	yes	Training courses
28		24	Male	2	university	Orthodontics	yes	yes	1.16	no	yes	well informed	9	Physician	Ear, nose and throat specialist	yes	yes	Information package
29		24	Male	2	ODHC	absent	yes	no	1, 5, 15	yes	yes	well informed	1	dentist	Ear, nose and throat specialist, Oral and maxillofacial surgeon	yes	yes	Training courses
30		24	Female	2	Private clinic	absent	yes	yes	5	no	no	Adequately informed	10	dentist	Ear, nose and throat specialist	no	yes	Training courses
31		24	Female	2	Private clinic	absent	yes	yes	5	no	no	Adequately informed	10	dentist	Ear, nose and throat specialist	no	yes	Training courses
32		24	Female	5	university	absent	no	yes	1, 2, 15	no	yes	Poorly informed	12	Physician	Oral and maxillofacial surgeon, dentist	no	yes	Training courses
33		24	Female	student	absent	absent	yes	yes	7.9	yes	no	Poorly informed	10	Physician	Oral and maxillofacial surgeon, dentist	no	yes	Seminars
34		24	Female	1	Private clinic	absent	no	yes	1,2,3,12	yes	yes	Adequately informed	1,5,9,10	Physician	Ear, nose and throat specialist, Oral and maxillofacial surgeon, dentist, PRATİSYEN HEKİM	no	yes	Seminars
35		24	Male	student	absent	absent	yes	yes	1.9	yes	yes	Adequately informed	1.11	dentist	Ear, nose and throat specialist, Oral and maxillofacial surgeon, dentist	no	yes	Seminars
36		24	Female	student	absent	absent	no	yes	1.9	yes	yes	Adequately informed	1.6	dentist	Ear, nose and throat specialist, Oral and maxillofacial surgeon, dentist	no	yes	Seminars
37		24	Male	student	absent	absent	yes	yes	1.2	no	no	Adequately informed	14	dentist	dentist	no	yes	Seminars
38		24	Female	student	absent	absent	yes	yes	6	no	no	Poorly informed	7	Physician	Oral and maxillofacial surgeon	no	yes	Seminars
39		24	Female	student	absent	absent	no	yes	6.8	yes	no	Poorly informed	7	dentist	Oral and maxillofacial surgeon, dentist	no	yes	Seminars
40		24	Male	student	absent	absent	no	yes	11	yes	yes	Adequately informed	3	dentist	dentist	no	yes	Information package
41		24	Male	student	absent	absent	yes	yes	15	yes	yes	Adequately informed	1	dentist	dentist	no	yes	Seminars
42		24	Male	student	absent	absent	no	yes	1,2,9	yes	yes	Poorly informed	1.3	Physician	Ear, nose and throat specialist, Oral and maxillofacial surgeon, DİĞER	no	yes	Information package
43		24	Female	student	absent	absent	yes	yes	18	no	yes	Poorly informed	12	dentist	Oral and maxillofacial surgeon	no	yes	Information package
44		24	Male	1	ODHC	absent	yes	yes	6	yes	no	well informed	7	dentist	Oral and maxillofacial surgeon	yes	yes	Seminars
45		25	Female	student	absent	absent	yes	yes	1,2,9,15	no	no	Poorly informed	4,6,13	Physician	Ear, nose and throat specialist, Oral and maxillofacial surgeon	no	yes	Training courses
46		25	Male	student	absent	absent	yes	yes	15	yes	yes	well informed	3	Physician	Ear, nose and throat specialist	no	no	Information package
47		25	Male	2	Private clinic	absent	yes	yes	1.2	yes	yes	Adequately informed	1.4	dentist	Oral and maxillofacial surgeon	no	yes	Seminars
48		25	Female	2	Private clinic	absent	yes	yes	1,2,15	no	yes	very well informed	5.7	dentist	Oral and maxillofacial surgeon	yes	yes	Seminars
49		25	Female	2	absent	absent	yes	yes	1	yes	yes	Poorly informed	1.5	dentist	Ear, nose and throat specialist, Oral and maxillofacial surgeon, dentist	no	yes	Seminars
50		25	Male	7	Private clinic	absent	yes	yes	1,2,4,15	yes	yes	Adequately informed	17	dentist	dentist	no	yes	Seminars
51		25	Male	1	Private clinic	absent	no	yes	1.5	yes	yes	Poorly informed	1,5,9	Physician	Ear, nose and throat specialist, Oral and maxillofacial surgeon, DİĞER	no	yes	Seminars
52		25	Female	2	Private clinic	absent	yes	yes	1,2, 4	no	yes	Adequately informed	9,10,18	dentist	Oral and maxillofacial surgeon, dentist, DİĞER	no	yes	Seminars
53		25	Male	student	absent	absent	yes	yes	9,12,14	no	yes	Poorly informed	5	dentist	Plastic surgeon, Oral and maxillofacial surgeon, dentist	no	yes	Training courses
54		25	Female	student	absent	absent	yes	no	5	no	yes	Poorly informed	4.7	dentist	Ear, nose and throat specialist, Oral and maxillofacial surgeon, DİĞER	no	yes	Information package
55		25	Male	student	absent	absent	no	yes	18	no	no	Poorly informed	7	Physician	Ear, nose and throat specialist, Oral and maxillofacial surgeon, dentist, PRATİSYEN HEKİM	no	yes	Seminars
56		25	Female	2	university	Pedodontics	no	yes	5	no	yes	Poorly informed	7	Physician	Oral and maxillofacial surgeon	no	yes	Training courses
57		25	Male	student	absent	absent	yes	yes	6	yes	yes	Poorly informed	7	Physician	Oral and maxillofacial surgeon, dentist	no	yes	Training courses
58		26	Female	2	university	Periodontics	yes	yes	1,12,15	no	yes	Adequately informed	1.9	dentist	plastic surgeon	no	yes	Seminars
59		26	Male	4	university	Periodontics	yes	yes	1,9,15	yes	yes	well informed	7	dentist	Oral and maxillofacial surgeon, dentist	yes	yes	Seminars
60		26	Female	2	university	Periodontics	yes	yes	1,12,15	no	yes	Adequately informed	1.9	dentist	plastic surgeon	no	yes	Seminars
61		26	Male	2	Private clinic	absent	yes	yes	1,12,15	yes	yes	well informed	9,16,18	dentist	Ear, nose and throat specialist, Oral and maxillofacial surgeon	yes	yes	Seminars
62		26	Female	3	university	PERIODONTOLOJI	yes	yes	1,9,12, 17	yes	yes	Poorly informed	5.8	dentist	Ear, nose and throat specialist, Oral and maxillofacial surgeon	no	yes	Seminars
63		26	Male	1	ODHC	absent	yes	yes	5	no	no	Adequately informed	1.9	Physician	Oral and maxillofacial surgeon, dentist	no	yes	Seminars
64		27	Female	3	university	Periodontics	yes	yes	6.12	yes	yes	well informed	5,9,10,11	Physician	dentist	yes	yes	Seminars
65		27	Female	3	university	Endodontics	no	yes	1	no	no	Poorly informed	9.14	dentist	Oral and maxillofacial surgeon	no	yes	Information package
66		27	Male	2	ODHC	absent	yes	yes	1,2,11,15	no	yes	well informed	18	dentist	Oral and maxillofacial surgeon	no	yes	Training courses
67		27	Male	4	ODHC	absent	yes	yes	1,2,9	yes	no	Poorly informed	3	dentist	dentist	no	yes	Training courses
68		27	Female	3	ODHC	absent	no	yes	1	yes	yes	Adequately informed	6	dentist	Oral and maxillofacial surgeon, dentist	no	yes	Seminars
69		27	Male	5	Private clinic	absent	yes	yes	1,2,4,9,12,13,15	yes	yes	well informed	8,16,18	dentist	Oral and maxillofacial surgeon	yes	yes	Information package
70		27	Male	4	ODHC	absent	yes	yes	15	yes	no	Poorly informed	1, 6	Physician	Ear, nose and throat specialist, Oral and maxillofacial surgeon	no	yes	Seminars
71		27	Female	student	absent	absent	no	no	1	no	no	Poorly informed	7	dentist	Oral and maxillofacial surgeon	no	yes	Seminars
72		27	Male	2	ODHC	absent	yes	yes	5.6	no	yes	Adequately informed	8	dentist	plastic surgeon, Ear, nose and throat specialist, Oral and maxillofacial surgeon, dentist, DİĞER	no	yes	Information package
73		27	Male	3	ODHC	absent	yes	yes	1.2	no	no	Adequately informed	1.18	dentist	Ear, nose and throat specialist, Oral and maxillofacial surgeon	no	yes	Seminars
74		27	Male	4	ODHC	absent	no	yes	9.12	no	no	Poorly informed	1.3	dentist	dentist	no	yes	Seminars
75		27	Male	4	ODHC	absent	yes	yes	1.2	no	no	Poorly informed	1	Physician	Oral and maxillofacial surgeon	no	yes	Seminars
76		28	Male	4	university	Maxillofacial surgery	yes	yes	1,2,12,15	no	no	Adequately informed	8,9,18	dentist	Oral and maxillofacial surgeon, dentist	no	yes	Training courses
77		28	Male	6	Private clinic	absent	no	yes	1.2	no	yes	Poorly informed	18	Physician	Oral and maxillofacial surgeon	no	yes	Seminars
78		28	Female	5	Private clinic	absent	no	yes	1,2,4	no	no	Adequately informed	12,14,18	dentist	Ear, nose and throat specialist, Oral and maxillofacial surgeon, dentist	no	yes	Information package
79		28	Male	4	ODHC	absent	yes	yes	1,2,9	yes	yes	well informed	3,5,17	dentist	Oral and maxillofacial surgeon	no	yes	Seminars
80		28	Female	4	ODHC	absent	yes	yes	5.15	no	yes	Poorly informed	3.11	dentist	Ear, nose and throat specialist, Oral and maxillofacial surgeon, dentist	no	yes	Training courses
81		28	Male	6	ODHC	absent	no	yes	1	yes	no	Adequately informed	3	dentist	others	no	yes	Seminars
82		28	Male	6	ODHC	absent	yes	yes	1,2,9	yes	yes	Adequately informed	4,5,6,7,13	dentist	Oral and maxillofacial surgeon	no	yes	Seminars
83		28	Male	student	absent	absent	no	yes	1	yes	yes	Poorly informed	8	dentist	Oral and maxillofacial surgeon, dentist	no	yes	Seminars
84		28	Female	5	ODHC	absent	yes	yes	1,2,9	no	no	Poorly informed	5,7,11	dentist	Oral and maxillofacial surgeon	no	yes	Seminars
85		28	Female	5	ODHC	absent	yes	yes	1,14,15	no	yes	well informed	1, 2	dentist	Ear, nose and throat specialist, Oral and maxillofacial surgeon	yes	yes	Seminars
86		29	Male	5	university	Periodontics	yes	yes	1.15	yes	yes	well informed	1.2	dentist	Oral and maxillofacial surgeon, DİĞER	no	yes	Seminars
87		29	Male	6	ODHC	absent	yes	yes	1,2,9,12,15	yes	yes	Adequately informed	1,2,5	dentist	Ear, nose and throat specialist, Oral and maxillofacial surgeon, dentist	no	yes	Seminars
88		29	Female	7	ODHC	absent	no	no	18	no	yes	Poorly informed	1	Physician	plastic surgeon, Ear, nose and throat specialist, Oral and maxillofacial surgeon, dentist	no	yes	Seminars
89		29	Female	5	ODHC	absent	yes	yes	1,2,9,11	no	yes	Adequately informed	3,5,14	dentist	Ear, nose and throat specialist, Oral and maxillofacial surgeon, DİĞER	no	yes	Seminars
90		29	Male	5	ODHC	absent	no	yes	11	yes	no	Adequately informed	15	Physician	Oral and maxillofacial surgeon	yes	yes	Seminars
91		29	Male	5	ODHC	absent	no	yes	14	no	yes	Poorly informed	18	dentist	Oral and maxillofacial surgeon	no	yes	Training courses
92		29	Male	6	Private clinic	absent	no	yes	5	no	no	Poorly informed	12	dentist	Ear, nose and throat specialist, Oral and maxillofacial surgeon, dentist	no	yes	Information package
93		29	Male	6	ODHC	Periodontics	yes	no	1	yes	yes	well informed	8	dentist	Ear, nose and throat specialist, Oral and maxillofacial surgeon, dentist	yes	yes	Seminars
94		29	Female	6	ODHC	Pedodontics	no	yes	1.2	yes	yes	Adequately informed	1,10,15	dentist	plastic surgeon, Oral and maxillofacial surgeon, dentist	no	yes	Seminars
95		29	Male	6	Private clinic	Restorative dentistry	yes	yes	1	yes	yes	Poorly informed	9.11	dentist	Ear, nose and throat specialist, Oral and maxillofacial surgeon, dentist	no	yes	Seminars
96		29	Female	7	university	Oral dental and maxillofacial radiology	yes	yes	1,2,11	yes	yes	well informed	3,4,9,15	dentist	Ear, nose and throat specialist, Oral and maxillofacial surgeon, dentist, DİĞER	yes	yes	Training courses
97		30	Male	6	university	Maxillofacial surgery	no	yes	1,2,3	no	yes	Adequately informed	9	Physician	Ear, nose and throat specialist, Oral and maxillofacial surgeon	no	yes	Training courses
98		30	Male	6	university	Maxillofacial surgery	yes	yes	1,2,3,9,11	yes	yes	well informed	1.5	dentist	Ear, nose and throat specialist, Oral and maxillofacial surgeon, dentist	no	yes	Seminars
99		30	Female	7	ODHC	absent	yes	yes	1,2,15	yes	no	Poorly informed	1.2	Physician	Ear, nose and throat specialist	no	yes	Training courses
100		30	Male	3	ODHC	absent	yes	yes	1.15	no	no	Adequately informed	1,3,5	Physician	Ear, nose and throat specialist	no	yes	Information package
101		30	Male	2	Private clinic	absent	yes	yes	1.9	no	yes	Adequately informed	3,7,17	Physician	Oral and maxillofacial surgeon	no	yes	Seminars
102		30	Female	8	university	Oral dental and maxillofacial radiology	yes	yes	1,2,9,11	yes	yes	Adequately informed	4,5,9,11	dentist	Ear, nose and throat specialist, Oral and maxillofacial surgeon	yes	yes	Seminars
103		30	Male	6	ODHC	absent	yes	yes	1,2,12	yes	no	well informed	9,11,16	dentist	Ear, nose and throat specialist, Oral and maxillofacial surgeon, dentist	yes	yes	Seminars
104		31	Male	10	university	Endodontics	yes	yes	1,9,12	yes	yes	very well informed	3,12,16	dentist	Ear, nose and throat specialist, Oral and maxillofacial surgeon, dentist	yes	yes	Seminars
105		31	Male	7	university	Maxillofacial surgery	no	yes	1,2,5,9,11,13, 17	yes	yes	well informed	1,5,11	dentist	plastic surgeon, Ear, nose and throat specialist, Oral and maxillofacial surgeon, DİĞER	yes	yes	Seminars
106		31	Male	6	ODHC	Oral dental and maxillofacial radiology	no	no	1.2	yes	yes	Adequately informed	1	dentist	Oral and maxillofacial surgeon, dentist	no	yes	Seminars
107		31	Male	7	ODHC	absent	yes	yes	1.2	yes	yes	Adequately informed	3	dentist	dentist	no	yes	Seminars
108		31	Female	8	university	Periodontics	yes	yes	1,3,11,14	yes	yes	Poorly informed	9,10,16	dentist	Ear, nose and throat specialist, Oral and maxillofacial surgeon	no	yes	Training courses
109		31	Male	6	ODHC	absent	yes	no	1	yes	yes	Poorly informed	1.3	dentist	dentist	no	yes	Seminars
110		31	Male	7	ODHC	absent	yes	yes	1.2	yes	yes	Poorly informed	1.7	Physician	plastic surgeon, Ear, nose and throat specialist, Oral and maxillofacial surgeon	no	yes	Seminars
111		32	Male	4	ODHC	absent	yes	yes	1	yes	no	Poorly informed	16	Physician	Ear, nose and throat specialist, Oral and maxillofacial surgeon	no	yes	Seminars
112		35	Male	11	ODHC	absent	yes	yes	5	yes	yes	Adequately informed	5.9	dentist	Oral and maxillofacial surgeon	no	no	Training courses
113		37	Female	13	university	Orthodontics	no	yes	1, 16	no	no	Poorly informed	3	dentist	plastic surgeon, Oral and maxillofacial surgeon, dentist	no	no
114		37	Female	13	university	Orthodontics	no	yes	1, 16	no	no	Poorly informed	3	dentist	plastic surgeon, Oral and maxillofacial surgeon, dentist	no	no
115		37	Male	10	ODHC	absent	yes	yes	1	no	no	Adequately informed	5	dentist	Oral and maxillofacial surgeon	yes	yes	Seminars
116		39	Male	15	ODHC	absent	yes	no	1, 5, 17	no	no	Poorly informed	1,2,3	dentist	Oral and maxillofacial surgeon, dentist	no	yes	Seminars
117		40	Female	16	ODHC	absent	no	yes	1.12	no	yes	Poorly informed	1.2	Physician	plastic surgeon, Ear, nose and throat specialist, Oral and maxillofacial surgeon	no	yes	Training courses
118		40	Female	18	ODHC	absent	yes	yes	1,5,11,14	yes	yes	Adequately informed	1,5,9,10,15	dentist	Ear, nose and throat specialist, Oral and maxillofacial surgeon, dentist	yes	yes	Seminars
119		40	Female	19	ODHC	absent	yes	yes	1,2,3,11	yes	yes	Adequately informed	5,8,9	dentist	Ear, nose and throat specialist, Oral and maxillofacial surgeon	yes	yes	Training courses
120		41	Female	19	ODHC	absent	yes	yes	1.12	yes	yes	Adequately informed	18	dentist	Oral and maxillofacial surgeon	yes	yes	Training courses
121		41	Female	19	ODHC	absent	no	no	6	no	yes	Adequately informed	5	dentist	Oral and maxillofacial surgeon	no	yes	Seminars
122		42	Female	18	ODHC	absent	yes	yes	1,9,12,13,14	no	yes	Adequately informed	1,8,9	dentist	Oral and maxillofacial surgeon	no	yes	Information package
123		46	Female	21	ODHC	absent	yes	yes	1,5,16	yes	no	Adequately informed	18	dentist	Ear, nose and throat specialist, Oral and maxillofacial surgeon	no	yes	Seminars
124		47	Female	25	ODHC	Pedodontics	yes	yes	1,5,12,15	no	yes	Adequately informed	6,7,10	dentist	Oral and maxillofacial surgeon	no	yes	Seminars
125		51	Female	27	ODHC	absent	no	yes	1.2	no	no	Poorly informed	4.12	dentist	Ear, nose and throat specialist, Oral and maxillofacial surgeon	no	yes	Seminars
126		43	Male	21	university	Maxillofacial surgery	yes	yes	12	yes	yes	very well informed	12	Physician	plastic surgeon, Oral and maxillofacial surgeon	no	yes	Training courses
127		44	Male	19	ODHC	absent	yes	yes	1,2,9	yes	yes	well informed	4,5,6,7,13,14	dentist	Oral and maxillofacial surgeon	yes	yes	Information package
128		22	Male	student	absent	absent	yes	yes	18	yes	no	Adequately informed	16.18	dentist	Oral and maxillofacial surgeon, dentist	no	yes	Seminars
129		23	Female	student	absent	absent	no	yes	1	no	no	Adequately informed	1	dentist	Ear, nose and throat specialist, Oral and maxillofacial surgeon, dentist	no	yes	Information package
130		23	Female	student	absent	absent	no	yes	1.13	no	yes	Poorly informed	6	dentist	Oral and maxillofacial surgeon, dentist	no	yes	Seminars
131		24	Female	2	ODHC	absent	yes	yes	1,2,13	no	no	Poorly informed	2,3,11	dentist	Ear, nose and throat specialist, Oral and maxillofacial surgeon, dentist	no	yes	Seminars
132		27	Female	3	university	Orthodontics	yes	yes	1.12	no	yes	Adequately informed	1.2	dentist	Ear, nose and throat specialist, Oral and maxillofacial surgeon, dentist	no	yes	Seminars
133		27	Male	3	Private clinic	absent	yes	yes	1	yes	yes	very well informed	18	Physician	Oral and maxillofacial surgeon	yes	yes	Training courses
134		22	Male	student	absent	absent	no	yes	1	yes	yes	Poorly informed	3	dentist	Oral and maxillofacial surgeon, dentist	no	yes	Seminars
135		22	Male	student	absent	absent	no	yes	1	yes	yes	Poorly informed	3	dentist	Oral and maxillofacial surgeon, dentist	no	yes	Seminars
136		25	Male	student	absent	absent	yes	yes	1.5	yes	no	Poorly informed	17.18	dentist		no	yes	Information package
137		22	Female	2	absent	absent	yes	yes	5	no	yes	Poorly informed	5.11	dentist	dentist, General practitioner	no	yes	Seminars
138		21	Male	student	absent	absent	yes	yes	1.2	no	yes	Poorly informed	1	dentist	Oral and maxillofacial surgeon	no	yes	Seminars
139		21	Male	student	absent	absent	yes	yes	1.2	no	yes	Poorly informed	1	dentist	Oral and maxillofacial surgeon	no	yes	Seminars
140		23	Male	student	absent	absent	yes	yes	13	yes	no	Adequately informed	1	Physician	Oral and maxillofacial surgeon	no	yes	Seminars
141		25	Male	student	absent	absent	no	yes	18	no	no	Poorly informed	7	Physician	Ear, nose and throat specialist, Oral and maxillofacial surgeon, dentist, PRATİSYEN HEKİM	no	yes	Seminars
142		22	Male	student	absent	absent	no	yes	11.15	yes	no	Adequately informed	16	dentist	Oral and maxillofacial surgeon, dentist	no	yes	Information package
143		23	Female	student	absent	absent	yes	yes	18	yes	no	Poorly informed	1.4	dentist	Ear, nose and throat specialist, Oral and maxillofacial surgeon, dentist	no	yes	Training courses
144		22	Female	student	absent	absent	no	yes	11	no	yes	Poorly informed	1	dentist	Oral and maxillofacial surgeon	no	yes	Training courses
145		24	Male	student	absent	absent	yes	yes	1,2,9	no	yes	well informed	4,7,11	Physician	Oral and maxillofacial surgeon, dentist	no	yes	Seminars
146		22	Female	student	absent	absent	yes	yes	1	yes	yes	well informed	1.3	dentist	Oral and maxillofacial surgeon, dentist, PRATİSYEN HEKİM	no	yes	Training courses
147		23	Male	student	absent	absent	yes	yes	18	yes	yes	Poorly informed	8	Physician	Ear, nose and throat specialist	no	yes	Training courses
148		23	Male	student	absent	absent	yes	yes	1.9	yes	no	well informed	1,3,12	dentist	Oral and maxillofacial surgeon	no	yes	Seminars
149		23	Female	student	absent	absent	yes	yes	1.9	yes	yes	well informed	7.9	dentist	dentist	no	yes	Seminars
150		21	Female	student	absent	absent	no	yes	1,11,14	no	yes	Adequately informed	5,6,9,11	dentist	Ear, nose and throat specialist, Oral and maxillofacial surgeon, dentist	no	yes	Seminars
151		26	Male	2	ODHC	absent	yes	yes	18	no	yes	Adequately informed	8	dentist	Oral and maxillofacial surgeon, dentist	no	yes	Seminars
152		22	Female	student	absent	absent	no	yes	18	no	yes	Adequately informed	15	dentist	Oral and maxillofacial surgeon, dentist	no	yes	Seminars
153		25	Male	student	absent	absent	yes	yes	1	no	no	Poorly informed	18	Physician	Ear, nose and throat specialist	no	yes	Information package
154		25	Female	2	ODHC	absent	no	yes	1	yes	no	well informed	1,3,18	dentist	Oral and maxillofacial surgeon	no	yes	Seminars
155		28	Male	3	ODHC	absent	yes	yes	1.12	yes	yes	well informed	1.3	dentist	Oral and maxillofacial surgeon	no	yes	Training courses
156		21	Female	student	absent	absent	no	yes	1	no	no	Poorly informed	1, 3	dentist	Oral and maxillofacial surgeon	no	yes	Seminars
157		28	Female	student	absent	absent	yes	yes	1,3,4,5	yes	no	very well informed	5	dentist	Oral and maxillofacial surgeon, dentist, DİĞER	no	yes	Training courses
158		22	Female	student	absent	absent	yes	yes	1	yes	no	Adequately informed	9	dentist	Oral and maxillofacial surgeon, dentist	no	yes	Seminars
159		32	Male	8	ODHC	absent	no	yes	1.15	no	yes	Adequately informed	5	dentist	Oral and maxillofacial surgeon	no	yes	Seminars
160		25	Female	2	Private clinic	absent	yes	yes	5.1	yes	yes	Adequately informed	1	dentist	Oral and maxillofacial surgeon	yes	yes	Seminars
161		30	Male	5	university	Periodontics	yes	yes	5	no	yes	Poorly informed	1,4,5	Physician	Ear, nose and throat specialist, Oral and maxillofacial surgeon	no	yes	Seminars
162		28	Male	5	ODHC	absent	yes	no	18	yes	no	Adequately informed	9.14	dentist	Oral and maxillofacial surgeon	no	yes	Seminars
163		27	Female	3	ODHC	absent	yes	yes	1.15	yes	yes	Adequately informed	1.2	dentist	Ear, nose and throat specialist, Oral and maxillofacial surgeon	yes	yes	Seminars
164		30	Female	7	university	Prosthetic dentistry	yes	no	18	no	no	Poorly informed	6	dentist	Oral and maxillofacial surgeon	no	yes	Seminars
165		29	Female	6	ODHC	absent	yes	yes	1,2,9	no	no	Poorly informed	1.18	dentist	Ear, nose and throat specialist, Oral and maxillofacial surgeon	no	yes	Seminars
166		24	Female	2	university	Prosthetic dentistry	yes	yes	1,12,13,15, 16,17	yes	no	Poorly informed	1,3,5	dentist	Ear, nose and throat specialist, dentist	no	yes	Seminars
167		25	Female	3	university	Periodontics	yes	yes	1,2,3,11,13	yes	yes	well informed	5,8,9,14,18	dentist	Oral and maxillofacial surgeon, dentist	yes	yes	Seminars
168		30	Male	6	university	Maxillofacial surgery	yes	yes	1,2,3	yes	yes	well informed	1	dentist	Oral and maxillofacial surgeon, dentist	yes	yes	Information package
									sigara, alkol, güneş ışınları, Hpv virüsü, uzun süre iyileşmeyen lezyolar veya yaralar,lökoplaki, kanser,
									sigara:1
									alkol:2
									güneş ışınları:3
									hpv:4
									uzun süre iyileşmeyen lezyonlar ve yaralar:5
									lökoplaki:6
									kanser:7

## Sheet: Sayfa2
öğrenci
öğrenci
öğrenci
öğrenci
öğrenci
öğrenci
öğrenci
öğrenci
öğrenci
öğrenci
öğrenci
öğrenci
öğrenci
öğrenci
öğrenci
öğrenci
öğrenci
öğrenci
öğrenci
öğrenci
öğrenci
öğrenci
öğrenci
öğrenci
öğrenci
öğrenci
öğrenci
öğrenci
öğrenci
öğrenci
öğrenci
öğrenci
öğrenci
öğrenci
öğrenci
öğrenci
öğrenci
öğrenci
öğrenci
öğrenci
öğrenci
öğrenci
öğrenci
öğrenci
öğrenci
öğrenci
öğrenci
öğrenci
öğrenci
öğrenci
öğrenci
öğrenci
öğrenci
öğrenci
öğrenci
öğrenci
öğrenci
öğrenci
öğrenci
öğrenci
öğrenci
öğrenci
öğrenci
öğrenci
öğrenci
öğrenci
öğrenci
öğrenci

## Sheet: Sayfa3
J				N
Smoking	1			Mucosal irregular discoloration	1
Alcoholism	2			Pattern, size, and shape changes of lesion	2
Sun exposure	3			Oral cavity tissue growth and hyperplasia	3
HPV, AIDS, immunocompromised patients	4			Spontaneous bleeding	4
Long-term incompatible prostheses’ trauma related non-healing oral lesions	5			Non-healing and treatment-refractory lesions	5
Leukoplakia, white and erythematous lesions	6			Swelling, erythema	6
Malignancy	7			White lesions	7
Edema	8			Precancerous lesions, leukoplakia, erythroplakia	8
Genetic predisposition	9			Painful/painless ulcerative lesions, diffuse erythematous lesions	9
Gingival and mucosal pigmentation with irregular borders	10			Irregular lesions with obscure margins	10
Systemic diseases	11			Spontaneous painful/painless lesions	11
Trauma	12			Aphthous ulcers/lesions, pigmentations	12
Chemotherapy, radiation therapyi	13			Numbness of the area of the mouth	13
Stress	14			Irregular lesions of the tongue or floor of the mouth leading to swallowing or chewing difficulties	14
poor oral hygine	15			Lesions disrupting the mucosal integrity	15
malnutrition	16			Solid areas with keratinization or necrosis	16
Age or sex predisposition	17			Jaw bone expansion, tooth displacement/mobility without an apparent cause, irregular bone loss	17
unknown	18			Idiyopatic reason	18
